# Supplementary material for: Synthetic lethal genetic interactions between Rad54 and PARP-1 in mouse development and oncogenesis
Source: Oncotarget. 2016 Jul 7;8(60):100958–74. doi: 10.18632/oncotarget.10479 (PMC5731848; doi:10.18632/oncotarget.10479)
Supplement: Supplementary file 2 [file oncotarget-08-100958-s002.xlsx]

## Sheet: Foglio1
Gene Symbol	Rad54 -/- /Ptc1+/-		Parp-1 -/-/Ptc1+/-		Rad54 -/-/Parp-1 -/-/Ptc1+/-
	fold regulation	P value	fold regulation	P value	fold regulation	P value
Abl1	0.87	0.058	0.82	0.015	0.99	0.793
Apex1	1.11	0.029	0.94	0.183	1.09	0.045
Atm	1	0.954	0.91	0.281	0.73	0.031
Atr	0.99	0.723	1.12	0.135	0.83	0.008
Atrx	0.92	0.151	0.99	0.823	0.86	0.006
Bax	0.92	0.015	0.88	0.007	1.08	0.219
Blm	0.96	0.2	1	0.939	1.15	0.114
Brca1	0.98	0.887	1.03	0.767	1.08	0.347
Brca2	0.69	0.023	0.65	0.021	0.9	0.17
Brip1	1.03	0.699	1.09	0.196	1.22	0.125
Cdc25a	0.96	0.449	0.85	0.119	1.08	0.108
Cdc25c	1.36	0.01	1.03	0.545	1.42	0.045
Cdkn1a	0.86	0.01	0.81	0.005	0.9	0.038
Chek1	1.28	0.057	1.26	0.068	1.15	0.312
Chek2	0.95	0.726	1.16	0.484	1.14	0.391
Dclre1a	0.92	0.301	0.75	0.073	0.98	0.823
Ddb2	0.84	0.05	0.77	0.021	0.79	0.026
Ddit3	0.78	0.068	0.72	0.031	1.05	0.634
Ercc1	1.02	0.752	0.87	0.062	1.01	0.805
Ercc2	0.84	0.017	0.79	0.029	0.87	0.027
Exo1	1.28	0.096	1.13	0.338	1.68	0.031
Fanca	0.99	0.936	0.78	0.255	1.09	0.58
Fancc	0.95	0.629	0.79	0.161	1.04	0.727
Fancd2	1.5	0.124	1.18	0.389	1.05	0.7
Fancg	1.16	0.235	1.11	0.519	1.16	0.323
Fen1	1.14	0.098	1.26	0.035	1.44	0.022
Gadd45a	0.53	0.257	0.77	0.125	1.02	0.784
Gadd45g	0.99	0.776	0.93	0.132	1.17	0.022
H2afx	1.23	0.002	1.25	0.006	1.23	0.006
Hus1	1.13	0.081	0.84	0.067	1.2	0.043
Lig1	1.09	0.084	0.89	0.152	1.25	0.017
Mbd4	0.86	0.333	0.91	0.569	0.89	0.381
Mcph1	0.84	0.179	1.05	0.708	0.68	0.071
Mdc1	0.93	0.501	0.99	0.82	0.93	0.288
Mgmt	1.16	0.069	1.31	0.03	1.54	0.007
Mif	1.04	0.29	0.76	0.029	1.21	0.039
Mlh1	1.15	0.094	0.66	0.018	1.32	0.047
Mlh3	0.95	0.606	0.98	0.726	0.91	0.233
Mpg	0.84	0.013	0.81	0.009	0.87	0.019
Mre11a	0.9	0.398	0.81	0.179	0.91	0.266
Msh2	1.27	0.147	0.99	0.847	1.09	0.188
Msh3	0.8	0.002	0.8	0.001	0.83	0.003
Nbn	0.94	0.176	0.9	0.073	1.13	0.255
Nthl1	1.52	0.016	1.27	0.001	1.49	0.373
Ogg1	1.26	0.194	0.96	0.371	1.07	0.144
Parp1	1.15	0.037	0.27	0.001	0.33	0.001
Parp2	0.94	0.269	0.81	0.027	1	0.993
Pcna	1.12	0.239	1.18	0.03	1.18	0.035
Pms2	0.87	0.172	0.9	0.249	1.01	0.89
Pole	1.18	0.309	1.22	0.029	1.24	0.018
Polh	0.9	0.098	0.88	0.009	0.9	0.17
Poli	1.01	0.889	1.12	0.339	0.92	0.524
Ppm1d	0.97	0.543	0.94	0.001	1.09	0.027
Ppp1r15a	0.78	0.139	0.91	0.083	1.1	0.687
Prkdc	0.85	0.172	0.98	0.822	0.61	0.029
Pttg1	1.24	0.002	0.9	0.14	1.73	0.001
Rad1	0.89	0.141	0.76	0.058	0.96	0.534
Rad17	0.96	0.169	0.72	0.063	1.12	0.241
Rad18	0.88	0.001	0.8	0.001	1.01	0.828
Rad21	1.16	0.021	1.05	0.146	1.2	0.025
Rad50	0.93	0.128	0.85	0.114	0.83	0.028
Rad51	1.32	0.059	1.01	0.857	1.52	0.014
Rad51c	1.08	0.734	0.91	0.64	0.86	0.487
Rad51b	1.16	0.23	1.19	0.224	1.19	0.318
Rad52	0.86	0.077	0.96	0.509	1.1	0.287
Rad9a	1.07	0.299	1.07	0.3	0.87	0.287
Rev1	0.83	0.034	0.78	0.001	1.11	0.011
Rnf8	0.88	0.018	0.85	3.00359e-05	0.99	0.807
Rpa1	1.14	0.126	0.85	0.095	1.19	0.066
Smc1a	1.06	0.201	0.98	0.721	1.14	0.048
Smc3	0.81	0.029	0.78	0.073	0.99	0.802
Sumo1	1.04	0.51	0.79	0.021	1.28	0.01
Terf1	0.59	0.353	0.68	0.198	1.18	0.24
Topbp1	1.02	0.354	1.1	0.142	1.18	0.146
Trp53	1.07	0.329	0.94	0.328	0.89	0.192
Trp53bp1	0.98	0.224	0.95	0.113	0.95	0.149
Ung	1	0.962	1.11	0.181	1.13	0.185
Wrn	0.93	0.029	0.91	0.021	0.79	0.016
Xpa	0.77	0.016	0.55	0.01	1.24	0.033
Xpc	0.79	0.092	0.7	0.02	0.88	0.345
Xrcc1	1.01	0.845	0.75	0.022	1.03	0.437
Xrcc2	0.83	0.03	0.75	0.055	0.91	0.237
Xrcc3	0.66	0.004	0.8	0.098	1	0.998
Xrcc6	1.12	0.048	0.85	0.099	0.89	0.055
